# Supplementary material for: Chemical Identification of Secondary Metabolites from Rhizospheric Actinomycetes Using LC-MS Analysis: In Silico Antifungal Evaluation and Growth-Promoting Effects
Source: Plants (Basel). 2023 May 2;12(9):1869. doi: 10.3390/plants12091869 (PMC10181443; doi:10.3390/plants12091869)
Supplement: Supplementary file 1 [file plants-12-01869-s001.zip]

Archive with 1 entries (1 files):
- plants-2359935-supplementary.pdf
